# Supplementary material for: Deciphering Morphological Variability: Addressing Taxonomic Ambiguities in Contemporary Species Delimitation (Hymenoptera, Figitidae)
Source: Insects. 2026 Jan 1;17(1):54. doi: 10.3390/insects17010054 (PMC12842034; doi:10.3390/insects17010054)
Supplement: Supplementary file 1 [file insects-17-00054-s001.zip]

Archive with 3 entries (3 files):
- Morphological dataset.xlsx
- Morphological features_Supplementary 1.pdf
- Table S1.xlsx
