# Supplementary material for: Deciphering Morphological Variability: Addressing Taxonomic Ambiguities in Contemporary Species Delimitation (Hymenoptera, Figitidae)
Source: Insects. 2026 Jan 1;17(1):54. doi: 10.3390/insects17010054 (PMC12842034; doi:10.3390/insects17010054)
Supplement: Supplementary file 1 [file insects-17-00054-s001.zip › Morphological dataset.xlsx]

## Sheet: Hoja1
	1	2	3	4	5	6	7	8	9	10	11	12	13	14	15	16	17	18	19	20	21	22	23	24	25	26	27	28	29	30	31	32	33	34	35	36	37	38	39	40	41	42	43	44	45	46	47	48	49
A brevis	1	1	2	0	1	0	1	1	0	1	1	1	1	0	1	0	2	2	0	0	0	?	1	1	2	0	1	1	2	2	1	0	1	0	0	1	2	1	1	0	2	?	1	2	0	0	0	1	2
A castanea	1	1	2	0	1	0	1	1	0	1	1	1	1	0	1	0	1	2	1	1	2	?	1	1	2	0	1	1	2	2	1	0	1	0	0	1	2	1	1	0	2	?	1	2	0	0	0	1	2
A obscurata	1	1	2	0	1	0	1	1	0	1	1	1	1	0	1	0	2	1	0	0	2	?	1	1	2	0	1	1	2	2	1	0	1	0	0	1	2	1	1	1	?	?	1	?	0	0	0	1	2
A pilipennis	1	1	2	0	1	0	1	1	0	1	1	1	1	0	1	0	1	1	0	0	1	?	1	1	2	0	1	1	2	2	1	0	1	0	0	1	2	1	1	0	2	?	1	2	0	0	0	1	2
A ramulifera	1	1	2	0	1	0	1	1	0	1	1	1	1	0	1	0	1	2	0	0	1	?	1	1	2	0	1	1	2	2	1	0	1	0	0	1	2	1	1	0	2	?	1	2	0	0	0	1	2
A victrix	1	1	2	0	1	0	1	1	0	1	1	1	1	0	1	0	1	1	1	1	2	?	1	1	2	0	1	1	2	2	1	0	1	0	0	1	2	1	1	1	?	1	1	?	0	0	0	1	2
P heterocera	1	1	2	0	1	0	1	1	0	1	1	1	1	0	1	1	1	1	1	0	2	?	1	0	1	0	1	1	2	1	1	1	0	0	0	1	0	0	0	0	0	?	1	0	0	0	0	1	2
P longicornis	1	1	2	0	1	0	1	1	0	1	1	1	1	0	1	0	1	0	0	0	2	?	1	0	1	0	1	1	2	1	1	1	0	0	0	1	0	0	0	0	0	?	1	0	0	0	0	1	0
P villosa	1	1	2	0	1	0	1	1	0	1	1	1	1	0	1	1	1	2	1	0	2	0	1	0	1	0	1	1	2	2	1	1	0	0	0	1	0	0	0	0	0	1	1	1	0	0	0	1	2
P xanthochroa	1	1	2	0	1	0	1	1	0	1	1	1	1	0	1	0	2	1	0	0	2	0	1	0	1	0	1	1	2	1	1	1	0	0	0	1	0	0	0	0	0	?	1	0	0	0	0	1	0
[truncated: 4 more columns]
