# Supplementary material for: Deciphering Morphological Variability: Addressing Taxonomic Ambiguities in Contemporary Species Delimitation (Hymenoptera, Figitidae)
Source: Insects. 2026 Jan 1;17(1):54. doi: 10.3390/insects17010054 (PMC12842034; doi:10.3390/insects17010054)
Supplement: Supplementary file 1 [file insects-17-00054-s001.zip › Table S1.xlsx]

## Sheet: MatrixOutput
	AF379981.1_Anazealandica	CHML-04_Acastanea	CHML-11_Avictrix	CHML-12_Avictrix	CHML-13_Avictrix	CHML-15_Aramulifera	CHML-16_Aramulifera	CHML-22_Abrevis	CHML-23_Abrevis	CHML-24_Abrevis	CHML-29_Pvillosa	CHML-30_Pvillosa	CHML-31_Pvillosa	CHML-54_Apilipennis	CHML-55_Apilipennis	CHML-58_Aobscurata	CHML-59_Aobscurata	CHML-60_Aobscurata	CHML-66_Pxanthochroa	CHML-75_Pheterocera	CHML-76_Pheterocera	CHML-78_Plongicornis	CHML-79_Plongicornis
AF379981.1_Anazealandica
CHML-04_Acastanea	0.763738
CHML-11_Avictrix	0.725059	0.124736
CHML-12_Avictrix	0.725059	0.12164	0.0078949
CHML-13_Avictrix	0.725059	0.12164	0.0078949	0
CHML-15_Aramulifera	0.70167	0.0887027	0.118806	0.1157	0.1157
CHML-16_Aramulifera	0.70167	0.0916878	0.125075	0.121931	0.121931	0.00524939
CHML-22_Abrevis	0.697775	0.106691	0.106614	0.100534	0.100534	0.0945284	0.0945284
CHML-23_Abrevis	0.697775	0.109768	0.109681	0.103565	0.103565	0.0975224	0.0975224	0.00261781
CHML-24_Abrevis	0.697775	0.106691	0.106614	0.100534	0.100534	0.0945284	0.0945284	0	0.00261781
CHML-29_Pvillosa	0.743261	0.137199	0.112767	0.106614	0.106614	0.127901	0.131046	0.112514	0.115581	0.112514
CHML-30_Pvillosa	0.729922	0.140373	0.112767	0.106614	0.106614	0.112514	0.115581	0.103422	0.106434	0.103422	0.0185412
CHML-31_Pvillosa	0.729922	0.140373	0.112767	0.106614	0.106614	0.112514	0.115581	0.103422	0.106434	0.103422	0.0185412	0
CHML-54_Apilipennis	0.69532	0.085695	0.109499	0.109499	0.109499	0.0626257	0.0654911	0.0916878	0.0946908	0.0916878	0.103509	0.0974851	0.0974851
CHML-55_Apilipennis	0.69532	0.085695	0.109499	0.109499	0.109499	0.0626257	0.0654911	0.0916878	0.0946908	0.0916878	0.103509	0.0974851	0.0974851	0
CHML-58_Aobscurata	0.720683	0.127787	0.112684	0.11578	0.11578	0.100594	0.0975727	0.127851	0.130986	0.127851	0.137489	0.130986	0.130986	0.1157	0.1157
CHML-59_Aobscurata	0.777254	0.127851	0.124898	0.124898	0.124898	0.118806	0.121931	0.13421	0.131046	0.13421	0.15363	0.1406	0.1406	0.128359	0.128359	0.106691
CHML-60_Aobscurata	0.744498	0.109437	0.0945696	0.0886172	0.0886172	0.109607	0.11578	0.109444	0.106423	0.109444	0.118563	0.121621	0.121621	0.112614	0.112614	0.109546	0.0888387
CHML-66_Pxanthochroa	0.723783	0.130929	0.100455	0.0944847	0.0944847	0.121624	0.127816	0.127816	0.130941	0.127816	0.143512	0.130893	0.130893	0.121621	0.121621	0.134005	0.146627	0.118563
CHML-75_Pheterocera	0.750023	0.124776	0.159508	0.159508	0.159508	0.112557	0.112557	0.115524	0.118563	0.115524	0.162683	0.14343	0.14343	0.134085	0.134085	0.159747	0.156798	0.115517	0.11873
CHML-76_Pheterocera	0.742086	0.12167	0.156251	0.156251	0.156251	0.109499	0.109499	0.112502	0.115524	0.112502	0.159426	0.140275	0.140275	0.130941	0.130941	0.156457	0.153498	0.112468	0.115634	0.00261781
CHML-78_Plongicornis	0.758088	0.131046	0.162787	0.162787	0.162787	0.13112	0.13112	0.12164	0.124736	0.12164	0.159508	0.149799	0.149799	0.124776	0.124776	0.163058	0.159856	0.127901	0.115634	0.0434082	0.0462491
CHML-79_Plongicornis	0.758088	0.131046	0.162787	0.162787	0.162787	0.13112	0.13112	0.12164	0.124736	0.12164	0.159508	0.149799	0.149799	0.124776	0.124776	0.163058	0.159856	0.127901	0.115634	0.0434082	0.0462491	0

## Sheet: Caption
Table. Estimates of Evolutionary Divergence between Sequences
The number of base substitutions per site from between sequences are shown. Analyses were conducted using the Kimura 2-parameter model [1]. This analysis involved 23 nucleotide sequences. Codon positions included were 1st+2nd+3rd+Noncoding. All positions containing gaps and missing data were eliminated (complete deletion option). There were a total of 383 positions in the final dataset. Evolution…
1. Kimura M. (1980). A simple method for estimating evolutionary rate of base substitutions through comparative studies of nucleotide sequences. Journal of Molecular Evolution 16:111-120.
2. Tamura K., Stecher G., and Kumar S. (2021). MEGA 11: Molecular Evolutionary Genetics Analysis Version 11. Molecular Biology and Evolution https://doi.org/10.1093/molbev/msab120.
Disclaimer: Although utmost care has been taken to ensure the correctness of the caption, the caption text is provided "as is" without any warranty of any kind. Authors advise the user to carefully check the caption prior to its use for any purpose and report any errors or problems to the authors immediately (www.megasoftware.net). In no event shall the authors and their employers be liable for a…
